# Supplementary material for: Current state of scientific evidence on Internet-based interventions for the treatment of depression, anxiety, eating disorders and substance abuse: an overview of systematic reviews and meta-analyses
Source: Eur J Public Health. 2020 Sep 11;31(Suppl 1):i3–i10. doi: 10.1093/eurpub/ckz208 (PMC8495688; doi:10.1093/eurpub/ckz208)
Supplement: ckz208_Supplementary_Data [file ckz208_supplementary_data.zip]

Archive with 3 entries (2 files):
- ckz208-suppl_data/
- ckz208-suppl_data/Current State of InternetFINAL10.2.19.docx
- ckz208-suppl_data/Supplementary TableFinal10.1.19.docx
